# Supplementary material for: Isolation and Characterization of the First Temperate Virus Infecting Psychrobacillus from Marine Sediments
Source: Viruses. 2022 Jan 8;14(1):108. doi: 10.3390/v14010108 (PMC8779076; doi:10.3390/v14010108)
Supplement: Supplementary file 1 [file viruses-14-00108-s001.zip]

Archive with 2 entries (2 files):
- Supplementary materials.pdf
- Table S3  Information of phages homologs of MCP (ORF75) of PVJ1.xlsx
