# Supplementary material for: Isolation and Characterization of the First Temperate Virus Infecting Psychrobacillus from Marine Sediments
Source: Viruses. 2022 Jan 8;14(1):108. doi: 10.3390/v14010108 (PMC8779076; doi:10.3390/v14010108)
Supplement: Supplementary file 1 [file viruses-14-00108-s001.zip › Table S3 Information of phages homologs of MCP (ORF75) of PVJ1.xlsx]

## Sheet: Sheet1
Table S3. Information of phages homologs of MCP (ORF75) of PVJ1
PVJ1 capsid	Target protein	Identidy (%)	Length	Mismatch	Gapopen	Query start	Query end	Subject start	Subject end	Evalue	Bitscore	Ecosystem	Virus_taxonomy	Host_taxonomy	Habit	Sources database of target protein
ORF75	IMGVR_UViG_3300027858_000129|Ga0209013_10020163|Ga0209013_100201636	92.2	347	27	0	1	347	1	347	8.2e-183	647.1	Environmental;Aquatic;Marine;Oil seeps;Marine;	Duplodnaviria;Heunggongvirae;Uroviricota;Caudoviricetes;Caudovirales;Myoviridae;;	unknown	Marine	IMG/VR
ORF75	GCF_001420585.1_WP_056828339.1	86.2	347	48	0	1	347	1	347	2.1e-173	612.8	soil;not applicable;missing	-	d__Bacteria;p__Firmicutes;c__Bacilli;o__Bacillales;f__Bacillaceae;g__Psychrobacillus;s__Psychrobacillus sp. FJAT-21963	Terrestrial Soil	NCBI
ORF75	GCF_014302295.1_WP_187047087.1	81.8	347	63	0	1	347	1	347	1.8e-164	583.2	ornithogenic soil;missing;missing	-	d__Bacteria;p__Firmicutes;c__Bacilli;o__Bacillales;f__Planococcaceae;g__Sporosarcina;s__Sporosarcina sp. resist	Host-associated-Annimals and Humans	NCBI
ORF75	GCF_000708505.1_WP_035192849.1	81.8	346	63	0	1	346	1	346	2.4e-164	582.8	soil;soil;missing	-	d__Bacteria;p__Firmicutes;c__Bacilli;o__Bacillales;f__Bacillaceae;g__Schinkia;s__Schinkia azotoformans	Terrestrial Soil	NCBI
ORF75	IMGVR_UViG_3300022895_000071|Ga0213825_1007572|Ga0213825_10075723	81.8	347	63	0	1	347	1	347	2.9e-164	585.5	Environmental;Terrestrial;Soil;Unclassified;Terrestrial(soil);	Duplodnaviria;Heunggongvirae;Uroviricota;Caudoviricetes;Caudovirales;Myoviridae;;	Bacteria;Firmicutes;Bacilli;Bacillales;Bacillaceae;Lysinibacillus;	Terrestrial Soil	IMG/VR
ORF75	IMGVR_UViG_3300017653_000042|Ga0180215_1007682|Ga0180215_100768210	81.5	346	64	0	1	346	3	348	8.8e-161	573.9	Environmental;Terrestrial;Soil;Unclassified;Terrestrial(soil);	Duplodnaviria;Heunggongvirae;Uroviricota;Caudoviricetes;Caudovirales;Siphoviridae;;	unknown	Terrestrial Soil	IMG/VR
ORF75	IMGVR_UViG_3300017658_000048|Ga0182738_1011941|Ga0182738_10119414	81.3	347	64	1	1	347	1	346	9.1e-158	563.9	Environmental;Terrestrial;Soil;Unclassified;Terrestrial(soil);	Duplodnaviria;Heunggongvirae;Uroviricota;Caudoviricetes;Caudovirales;Myoviridae;Lubbockvirus;	unknown	Terrestrial Soil	IMG/VR
ORF75	GCF_019749375.1_WP_221846114.1	81.2	346	65	0	1	346	1	346	4e-164	582	SpX11/RR5 Outisde cage;carrot leaf;missing	-	d__Bacteria;p__Firmicutes;c__Bacilli;o__Bacillales;f__Bacillaceae;g__Bacillus;s__Bacillus sp. S/N-304-OC-R1	Host-associated-Annimals and Humans	NCBI
ORF75	GCF_000307855.1_WP_003330937.1	80.9	346	66	0	1	346	1	346	9.9e-163	577.4	garden soil;biological product [ENVO:02000043];missing	-	d__Bacteria;p__Firmicutes;c__Bacilli;o__Bacillales;f__Bacillaceae;g__Schinkia;s__Schinkia azotoformans	Terrestrial Soil	NCBI
ORF75	GCF_001183985.1_WP_049680560.1	80.7	347	67	0	1	347	1	347	1.9e-161	573.2	soil;feces;missing	-	d__Bacteria;p__Firmicutes;c__Bacilli;o__Bacillales;f__Bacillaceae;g__Peribacillus;s__Peribacillus loiseleuriae	Host-associated-Annimals and Humans	NCBI
ORF75	GCF_000612805.1_WP_042472823.1	80.7	347	67	0	1	347	1	347	2.4e-164	582.8	missing;unknown;missing	-	d__Bacteria;p__Firmicutes;c__Bacilli;o__Bacillales;f__Bacillaceae;g__Bacillus;s__Bacillus ndiopicus	Missing	NCBI
ORF75	GCF_001281525.1_WP_053996537.1	80.1	347	69	0	1	347	1	347	7.6e-163	577.8	cow dung;organic material;missing	-	d__Bacteria;p__Firmicutes;c__Bacilli;o__Bacillales;f__Bacillaceae;g__Lysinibacillus;s__Lysinibacillus macroides	Host-associated-Annimals and Humans	NCBI
ORF75	GCF_004337355.1_WP_131238719.1	80.1	346	69	0	1	346	1	346	2.1e-160	569.7	missing;soil;missing	-	d__Bacteria;p__Firmicutes;c__Bacilli;o__Bacillales;f__Bacillaceae;g__Cytobacillus;s__Cytobacillus praedii	Terrestrial Soil	NCBI
ORF75	IMGVR_UViG_3300027858_000018|Ga0209013_10000575|Ga0209013_1000057527	79.5	347	71	0	1	347	1	347	5e-156	558.1	Environmental;Aquatic;Marine;Oil seeps;Marine;	Duplodnaviria;Heunggongvirae;Uroviricota;Caudoviricetes;Caudovirales;Siphoviridae;;	unknown	Marine	IMG/VR
ORF75	GCF_009674765.1_WP_154318791.1	79.3	347	72	0	1	347	1	347	1.1e-156	557.4	blood from new born child with sepsis;blood;missing	-	d__Bacteria;p__Firmicutes;c__Bacilli;o__Bacillales;f__Bacillaceae;g__Bacillus;s__Bacillus idriensis	Host-associated-Annimals and Humans	NCBI
ORF75	GCF_904423875.1_WP_154318791.1	79.3	347	72	0	1	347	1	347	1.1e-156	557.4	missing;Gut contents;missing	-	d__Bacteria;p__Firmicutes;c__Bacilli;o__Bacillales;f__Bacillaceae;g__Bacillus;s__Bacillus idriensis	Host-associated-Annimals and Humans	NCBI
ORF75	GCF_018343615.1_WP_213092512.1	78.7	348	73	1	1	347	1	348	1.3e-154	550.4	rhizosphere soil;feces;missing	-	d__Bacteria;p__Firmicutes;c__Bacilli;o__Bacillales;f__Bacillaceae;g__Bacillus;s__Bacillus sp. FJAT-49736	Host-associated-Annimals and Humans	NCBI
ORF75	IMGVR_UViG_3300027858_000012|Ga0209013_10000396|Ga0209013_1000039629	78.4	347	75	0	1	347	1	347	1.6e-154	553.1	Environmental;Aquatic;Marine;Oil seeps;Marine;	Duplodnaviria;Heunggongvirae;Uroviricota;Caudoviricetes;Caudovirales;;;	unknown	Marine	IMG/VR
ORF75	GCF_001510645.1_WP_062180861.1	78.1	347	76	0	1	347	1	347	1.7e-154	550.1	soil;soil;missing	-	d__Bacteria;p__Firmicutes;c__Bacilli;o__Bacillales;f__Paenibacillaceae;g__Paenibacillus;s__Paenibacillus sp. FJAT-29882	Terrestrial Soil	NCBI
ORF75	GCF_001541085.1_WP_062180861.1	78.1	347	76	0	1	347	1	347	1.7e-154	550.1	soil;soil;missing	-	d__Bacteria;p__Firmicutes;c__Bacilli;o__Bacillales;f__Bacillaceae;g__Bacillus;s__Bacillus sp. FJAT-28573	Terrestrial Soil	NCBI
ORF75	GCF_003058165.1_WP_108586281.1	77.8	347	77	0	1	347	1	347	6.4e-154	548.1	missing;missing;missing	-	d__Bacteria;p__Firmicutes;c__Bacilli;o__Bacillales;f__Planococcaceae;g__Paenisporosarcina;s__Paenisporosarcina sp. OV554	Missing	NCBI
ORF75	GCF_018582665.1_WP_214475758.1	77.5	347	78	0	1	347	1	347	2.4e-153	546.2	barial marine waters;animal tissues;missing	-	d__Bacteria;p__Firmicutes;c__Bacilli;o__Bacillales;f__Bacillaceae;g__Cytobacillus;s__Cytobacillus gottheilii	Host-associated-Annimals and Humans	NCBI
ORF75	GCF_002009555.1_WP_078109555.1	76.7	347	81	0	1	347	1	347	2.1e-152	543.1	missing;feces;missing	-	d__Bacteria;p__Firmicutes;c__Bacilli;o__Bacillales;f__Bacillaceae;g__Heyndrickxia;s__Heyndrickxia oleronia	Host-associated-Annimals and Humans	NCBI
ORF75	GCF_017809215.1_WP_078109555.1	76.7	347	81	0	1	347	1	347	2.1e-152	543.1	missing;mice gut;missing	-	d__Bacteria;p__Firmicutes;c__Bacilli;o__Bacillales;f__Bacillaceae;g__Heyndrickxia;s__Heyndrickxia oleronia	Host-associated-Annimals and Humans	NCBI
ORF75	GCF_013421425.1_WP_180211447.1	76.4	347	82	0	1	347	1	347	5.6e-150	535	Integrated Science Center keyboard;missing;missing	-	d__Bacteria;p__Firmicutes;c__Bacilli;o__Bacillales;f__Bacillaceae;g__Bacillus;s__Bacillus sp. Gen3	Host-associated-Annimals and Humans	NCBI
ORF75	GCF_001591585.1_WP_061796042.1	75.9	348	83	1	1	347	1	348	1.4e-148	530.4	missing;missing;missing	-	d__Bacteria;p__Firmicutes;c__Bacilli;o__Bacillales;f__Bacillaceae;g__Niallia;s__Niallia circulans	Missing	NCBI
ORF75	GCF_013267435.1_WP_061796042.1	75.9	348	83	1	1	347	1	348	1.4e-148	530.4	missing;soil;missing	-	d__Bacteria;p__Firmicutes;c__Bacilli;o__Bacillales;f__Bacillaceae;g__Niallia;s__Niallia circulans	Terrestrial Soil	NCBI
ORF75	GCF_015912885.1_WP_199927647.1	75.4	346	85	0	1	346	1	346	1.3e-146	523.9	unknown;feces;missing	-	d__Bacteria;p__Firmicutes;c__Bacilli;o__Bacillales;f__Paenibacillaceae;g__Brevibacillus;s__Brevibacillus brevis	Host-associated-Annimals and Humans	NCBI
ORF75	GCF_002021565.1_WP_078499643.1	74.6	343	87	0	4	346	3	345	2.3e-143	513.1	soil;feces;missing	-	d__Bacteria;p__Firmicutes;c__Bacilli;o__Bacillales;f__Paenibacillaceae;g__Paenibacillus;s__Paenibacillus selenitireducens	Host-associated-Annimals and Humans	NCBI
ORF75	GCF_008369195.1_WP_149582058.1	74.4	347	89	0	1	347	1	347	6.5e-146	521.5	petroleum-contaminated soil collected near the petroleum pumping and storage warehouse at the Henryk Arctowski Polish Antarctic Station;soil [ENVO_00001998];missing	-	d__Bacteria;p__Firmicutes;c__Bacilli;o__Bacillales;f__Planococcaceae;g__Sporosarcina;s__Sporosarcina sp. ANT_H38	Engineered-wastewater-bioreactor	NCBI
ORF75	IMGVR_UViG_3300017653_000019|Ga0180215_1002849|Ga0180215_10028496	74.4	347	89	0	1	347	1	347	1.8e-145	523.1	Environmental;Terrestrial;Soil;Unclassified;Terrestrial(soil);	Duplodnaviria;Heunggongvirae;Uroviricota;Caudoviricetes;Caudovirales;Myoviridae;;	unknown	Terrestrial Soil	IMG/VR
ORF75	GCF_002927085.1_WP_104149578.1	74.3	343	88	0	4	346	3	345	7.9e-144	514.6	silage;Beer;missing	-	d__Bacteria;p__Firmicutes;c__Bacilli;o__Bacillales;f__Paenibacillaceae;g__Brevibacillus;s__Brevibacillus laterosporus	Engineered-wastewater-bioreactor	NCBI
ORF75	GCF_012328875.1_WP_104149578.1	74.3	343	88	0	4	346	3	345	7.9e-144	514.6	maize rhizosphere;Blood;missing	-	d__Bacteria;p__Firmicutes;c__Bacilli;o__Bacillales;f__Paenibacillaceae;g__Brevibacillus;s__Brevibacillus laterosporus	Host-associated-Annimals and Humans	NCBI
ORF75	GCF_001591625.1_WP_066229791.1	74.2	349	88	2	1	347	1	349	3.5e-144	515.8	missing;missing;missing	-	d__Bacteria;p__Firmicutes;c__Bacilli;o__Bacillales;f__Bacillaceae;g__Metabacillus;s__Metabacillus fastidiosus	Missing	NCBI
ORF75	GCF_006438655.1_WP_158327416.1	74.1	343	89	0	4	346	3	345	3.9e-143	512.3	plant;animal manure;missing	-	d__Bacteria;p__Firmicutes;c__Bacilli;o__Bacillales;f__Paenibacillaceae;g__Brevibacillus;s__Brevibacillus laterosporus	Host-associated-Annimals and Humans	NCBI
ORF75	GCF_018333135.1_WP_212932823.1	74.1	343	89	0	4	346	3	345	2.3e-143	513.1	missing;honey;missing	-	d__Bacteria;p__Firmicutes;c__Bacilli;o__Bacillales;f__Paenibacillaceae;g__Brevibacillus;s__Brevibacillus halotolerans	Host-associated-Annimals and Humans	NCBI
ORF75	NC_028969|YP_009215022.1	74.1	343	89	0	4	346	3	345	2.4e-142	512.7	NA;NA;NA;NA;NA;NA	Duplodnaviria;Heunggongvirae;Uroviricota;Caudoviricetes;Caudovirales;Myoviridae;Jimmervirus;Brevibacillus phage Osiris	Bacteria;Firmicutes;Bacilli;Bacillales;Paenibacillaceae;Brevibacillus;	Missing	IMG/VR
ORF75	GCF_001645205.1_WP_064016487.1	73.8	343	90	0	4	346	3	345	1.1e-142	510.8	rhizosphere soil;missing;missing	-	d__Bacteria;p__Firmicutes;c__Bacilli;o__Bacillales;f__Paenibacillaceae;g__Brevibacillus;s__Brevibacillus sp. SKDU10	Host-associated-Annimals and Humans	NCBI
ORF75	GCF_015845895.1_WP_197261529.1	73.8	343	90	0	4	346	3	345	3.9e-143	512.3	unknown;intestine tissue;missing	-	d__Bacteria;p__Firmicutes;c__Bacilli;o__Bacillales;f__Paenibacillaceae;g__Brevibacillus;s__Brevibacillus laterosporus	Host-associated-Annimals and Humans	NCBI
ORF75	GCF_016904905.1_WP_119733365.1	73.8	343	90	0	4	346	3	345	5.1e-143	511.9	Sampaloc lake area, Philippines;Gut contents;missing	-	d__Bacteria;p__Firmicutes;c__Bacilli;o__Bacillales;f__Paenibacillaceae;g__Brevibacillus;s__Brevibacillus laterosporus	Host-associated-Annimals and Humans	NCBI
ORF75	GCF_003590075.1_WP_119733365.1	73.8	343	90	0	4	346	3	345	5.1e-143	511.9	Tattoo ink;animal manure;missing	-	d__Bacteria;p__Firmicutes;c__Bacilli;o__Bacillales;f__Paenibacillaceae;g__Brevibacillus;s__Brevibacillus laterosporus	Host-associated-Annimals and Humans	NCBI
ORF75	GCF_000472325.2_WP_022583694.1	73.8	343	90	0	4	346	3	345	6.7e-143	511.5	missing;ear wax;missing	-	d__Bacteria;p__Firmicutes;c__Bacilli;o__Bacillales;f__Paenibacillaceae;g__Brevibacillus;s__Brevibacillus laterosporus	Host-associated-Annimals and Humans	NCBI
ORF75	NC_029104|YP_009226318.1	73.8	343	90	0	4	346	3	345	3.2e-142	512.3	NA;NA;NA;NA;NA;NA	Duplodnaviria;Heunggongvirae;Uroviricota;Caudoviricetes;Caudovirales;Myoviridae;Jimmervirus;Brevibacillus phage Jimmer1	Bacteria;Firmicutes;Bacilli;Bacillales;Paenibacillaceae;Brevibacillus;	Missing	IMG/VR
ORF75	NC_041976|YP_009606435.1	73.8	343	90	0	4	346	3	345	3.2e-142	512.3	NA;NA;NA;NA;NA;NA	Duplodnaviria;Heunggongvirae;Uroviricota;Caudoviricetes;Caudovirales;Myoviridae;Jimmervirus;Brevibacillus phage Jimmer2	Bacteria;Firmicutes;Bacilli;Bacillales;Paenibacillaceae;Brevibacillus;	Missing	IMG/VR
ORF75	GCF_014863525.1_WP_192546464.1	73.5	343	91	0	4	346	3	345	3.3e-142	509.2	Baengnokdam Summit Crater Area, Mt. Halla;Gut contents;missing	-	d__Bacteria;p__Actinobacteria;c__Actinomycetia;o__Micrococcales;f__Brevibacteriaceae;g__Brevibacterium;s__Brevibacterium sp. JNUCC-42	Host-associated-Annimals and Humans	NCBI
ORF75	IMGVR_UViG_3300028186_000004|Ga0256799_1000026|Ga0256799_100002642	73.4	346	92	0	1	346	1	346	3.2e-142	512.3	Environmental;Terrestrial;Soil;Unclassified;Terrestrial(soil);	Duplodnaviria;Heunggongvirae;Uroviricota;Caudoviricetes;Caudovirales;;;	unknown	Terrestrial Soil	IMG/VR
ORF75	GCF_000526655.1_WP_025727716.1	73	348	93	1	1	347	1	348	1.2e-144	517.3	missing;not provided; submitted under MIGS 2.1;missing	-	d__Bacteria;p__Firmicutes;c__Bacilli;o__Bacillales;f__Bacillaceae;g__Weizmannia;s__Weizmannia ginsengihum	Missing	NCBI
ORF75	GCF_000786015.1_WP_035353191.1	73	348	93	1	1	347	1	348	1.2e-144	517.3	soil of hothouse complex "Mayskiy";missing;missing	-	d__Bacteria;p__Firmicutes;c__Bacilli;o__Bacillales;f__Bacillaceae;g__Weizmannia;s__Weizmannia ginsengihum	Terrestrial Soil	NCBI
ORF75	GCF_004000765.1_WP_127452346.1	72.9	347	94	0	1	347	1	347	2.8e-141	506.1	missing;soil;missing	-	d__Bacteria;p__Firmicutes;c__Bacilli;o__Bacillales;f__Paenibacillaceae;g__Paenibacillus;s__Paenibacillus chondroitinus	Terrestrial Soil	NCBI
ORF75	IMGVR_UViG_3300005067_000020|Ga0070767_1125423|Ga0070767_11254235	72.5	346	93	2	4	347	3	348	5.2e-137	495	Environmental;Aquatic;Unclassified;Unclassified;mixed_environments;	Duplodnaviria;Heunggongvirae;Uroviricota;Caudoviricetes;Caudovirales;;;	unknown	Freshwater or sediments	IMG/VR
ORF75	GCF_000243155.2_WP_014793007.1	72.4	348	95	1	1	347	1	348	4.3e-142	508.8	Sediment in freshwater pond, Athens, GA;not provided; submitted under MIGS 2.1;missing	-	d__Bacteria;p__Firmicutes;c__Clostridia;o__Eubacteriales;f__Peptococcaceae;g__Desulfitobacterium;s__Desulfitobacterium dehalogenans	Freshwater or sediments	NCBI
ORF75	GCF_015845935.1_WP_134259360.1	72.3	347	96	0	1	347	1	347	1.5e-142	510.4	soil;intestine tissue;missing	-	d__Bacteria;p__Firmicutes;c__Bacilli;o__Bacillales;f__Bacillaceae;g__Alkalihalobacillus;s__Alkalihalobacillus lehensis	Host-associated-Annimals and Humans	NCBI
ORF75	GCF_004375095.1_WP_134259360.1	72.3	347	96	0	1	347	1	347	1.5e-142	510.4	soil;ENVO:00010483;missing	-	d__Bacteria;p__Firmicutes;c__Bacilli;o__Bacillales;f__Bacillaceae;g__Alkalihalobacillus;s__Alkalihalobacillus lehensis	Terrestrial Soil	NCBI
ORF75	GCF_000812025.2_WP_039237289.1	72.1	348	96	1	1	347	1	348	1.1e-145	520.8	composting demonstration plant;unknown;missing	-	d__Bacteria;p__Firmicutes;c__Bacilli;o__Bacillales;f__Bacillaceae;g__Quasibacillus;s__Quasibacillus thermotolerans	Engineered-wastewater-bioreactor	NCBI
ORF75	GCF_011751085.1_WP_039237289.1	72.1	348	96	1	1	347	1	348	1.1e-145	520.8	composting;the gut of a honey bee;missing	-	d__Bacteria;p__Firmicutes;c__Bacilli;o__Bacillales;f__Bacillaceae;g__Quasibacillus;s__Quasibacillus thermotolerans	Engineered-wastewater-bioreactor	NCBI
ORF75	GCF_000818695.2_WP_039237289.1	72.1	348	96	1	1	347	1	348	1.1e-145	520.8	landfill soil from a depth of 5.5 ft;unknown;missing	-	d__Bacteria;p__Firmicutes;c__Bacilli;o__Bacillales;f__Bacillaceae;g__Quasibacillus;s__Quasibacillus thermotolerans	Engineered-wastewater-bioreactor	NCBI
ORF75	GCF_001278705.1_WP_053603498.1	71.6	345	97	1	4	347	3	347	1.8e-140	503.4	soil;not applicable;missing	-	d__Bacteria;p__Firmicutes;c__Bacilli;o__Bacillales;f__Bacillaceae;g__Bacillus;s__Bacillus gobiensis	Terrestrial Soil	NCBI
ORF75	GCF_017832095.1_WP_053603498.1	71.6	345	97	1	4	347	3	347	1.8e-140	503.4	missing;missing;missing	-	d__Bacteria;p__Firmicutes;c__Bacilli;o__Bacillales;f__Bacillaceae;g__Bacillus;s__Bacillus capparidis	Missing	NCBI
ORF75	IMGVR_UViG_3300010883_004408|Ga0133547_10139383|Ga0133547_101393835	71.6	348	98	1	1	347	1	348	1.7e-143	516.5	Environmental;Aquatic;Marine;Oceanic;Marine;	Duplodnaviria;Heunggongvirae;Uroviricota;Caudoviricetes;Caudovirales;;;	Bacteria;Firmicutes;Bacilli;Bacillales;Bacillaceae;;	Marine	IMG/VR
ORF75	GCF_013141695.1_WP_171635677.1	71.5	347	99	0	1	347	1	347	1e-138	497.7	plant;missing;missing	-	d__Bacteria;p__Firmicutes;c__Bacilli;o__Bacillales;f__Paenibacillaceae;g__Paenibacillus;s__Paenibacillus plantarum	Host-associated-Annimals and Humans	NCBI
ORF75	GCF_000379505.1_WP_018306333.1	71.4	346	98	1	3	347	2	347	9e-140	501.1	missing;not provided; submitted under MIGS 2.1;missing	-	d__Bacteria;p__Firmicutes;c__Clostridia;o__Eubacteriales;f__Peptococcaceae;g__Desulfitobacterium;s__Desulfitobacterium hafniense	Missing	NCBI
ORF75	IMGVR_UViG_3300024999_000130|Ga0209728_1000208|Ga0209728_100020867	71	348	100	1	1	347	1	348	1.1e-139	503.8	Environmental;Aquatic;Freshwater;Groundwater;Freshwater;	Duplodnaviria;Heunggongvirae;Uroviricota;Caudoviricetes;Caudovirales;Myoviridae;;	unknown	Freshwater or sediments	IMG/VR
ORF75	IMGVR_UViG_3300025000_000756|Ga0209318_1002094|Ga0209318_10020943	71	348	100	1	1	347	1	348	1.1e-139	503.8	Environmental;Aquatic;Freshwater;Groundwater;Freshwater;	Duplodnaviria;Heunggongvirae;Uroviricota;Caudoviricetes;Caudovirales;Myoviridae;Jimmervirus;	unknown	Freshwater or sediments	IMG/VR
ORF75	GCF_001042715.1_WP_044825176.1	70.7	348	101	1	1	347	1	348	9.3e-137	491.1	missing;feces;missing	-	d__Bacteria;p__Firmicutes;c__Clostridia;o__Eubacteriales;f__Clostridiaceae;g__Clostridium;s__Clostridium aceticum	Host-associated-Annimals and Humans	NCBI
ORF75	GCF_000949285.1_WP_044825176.1	70.7	348	101	1	1	347	1	348	9.3e-137	491.1	mud;feces;missing	-	d__Bacteria;p__Firmicutes;c__Clostridia;o__Eubacteriales;f__Clostridiaceae;g__Clostridium;s__Clostridium aceticum	Host-associated-Annimals and Humans	NCBI
ORF75	GCF_005930355.1_WP_138751809.1	70.5	346	102	0	1	346	1	346	2.9e-138	496.1	plant;Sunki, traditional Japanese pickles;missing	-	d__Bacteria;p__Firmicutes;c__Bacilli;o__Bacillales;f__Paenibacillaceae;g__Paenibacillus;s__Paenibacillus sinopodophylli	Engineered-wastewater-bioreactor	NCBI
ORF75	GCF_002082155.1_WP_083038153.1	70.3	347	102	1	1	346	1	347	1.3e-135	487.3	missing;not applicable;missing	-	d__Bacteria;p__Firmicutes;c__Bacilli;o__Bacillales;f__Paenibacillaceae;g__Paenibacillus;s__Paenibacillus larvae	Missing	NCBI
ORF75	GCF_015912845.1_WP_079940257.1	70.1	344	102	1	4	346	3	346	5.7e-134	481.9	unknown;feces;missing	-	d__Bacteria;p__Firmicutes;c__Bacilli;o__Bacillales;f__Paenibacillaceae;g__Paenibacillus;s__Paenibacillus larvae	Host-associated-Annimals and Humans	NCBI
ORF75	GCF_002043025.1_WP_079940257.1	70.1	344	102	1	4	346	3	346	5.7e-134	481.9	missing;missing;missing	-	d__Bacteria;p__Firmicutes;c__Bacilli;o__Bacillales;f__Paenibacillaceae;g__Paenibacillus;s__Paenibacillus larvae	Missing	NCBI
ORF75	GCF_000315235.1_WP_006285698.1	70	347	103	1	1	346	1	347	4.6e-136	488.8	missing;soil;missing	-	d__Bacteria;p__Firmicutes;c__Bacilli;o__Bacillales;f__Paenibacillaceae;g__Paenibacillus;s__Paenibacillus popilliae	Terrestrial Soil	NCBI
ORF75	GCF_000511115.1_WP_023485200.1	70	347	103	1	1	346	1	347	3.9e-135	485.7	AFB-diseased colony;not provided; submitted under MIGS 2.1;missing	-	d__Bacteria;p__Firmicutes;c__Bacilli;o__Bacillales;f__Paenibacillaceae;g__Paenibacillus;s__Paenibacillus larvae subsp. larvae	Host-associated-Annimals and Humans	NCBI
ORF75	GCF_000187665.3_WP_023485200.1	70	347	103	1	1	346	1	347	3.9e-135	485.7	honey bee larvae;not provided; submitted under MIGS 2.1;missing	-	d__Bacteria;p__Firmicutes;c__Bacilli;o__Bacillales;f__Paenibacillaceae;g__Paenibacillus;s__Paenibacillus larvae subsp. larvae	Host-associated-Annimals and Humans	NCBI
ORF75	GCF_000153605.1_WP_023485200.1	70	347	103	1	1	346	1	347	3.9e-135	485.7	scales collected from a single severely diseased honey bee colony from Berkeley, CA, USA;biological product [ENVO:02000043];missing	-	d__Bacteria;p__Firmicutes;c__Bacilli;o__Bacillales;f__Paenibacillaceae;g__Paenibacillus;s__Paenibacillus larvae subsp. larvae	Host-associated-Annimals and Humans	NCBI
ORF75	GCF_011220525.1_WP_023485200.1	70	347	103	1	1	346	1	347	3.9e-135	485.7	foul brood;feces;missing	-	d__Bacteria;p__Firmicutes;c__Bacilli;o__Bacillales;f__Paenibacillaceae;g__Paenibacillus;s__Paenibacillus larvae	Host-associated-Annimals and Humans	NCBI
ORF75	GCF_002003265.1_WP_023485200.1	70	347	103	1	1	346	1	347	3.9e-135	485.7	larvae;feces;missing	-	d__Bacteria;p__Firmicutes;c__Bacilli;o__Bacillales;f__Paenibacillaceae;g__Paenibacillus;s__Paenibacillus larvae	Host-associated-Annimals and Humans	NCBI
ORF75	GCF_001956035.1_WP_076328362.1	70	347	104	0	1	347	1	347	6.7e-135	485	milk;missing;missing	-	d__Bacteria;p__Firmicutes;c__Bacilli;o__Bacillales;f__Paenibacillaceae;g__Paenibacillus;s__Paenibacillus amylolyticus	Engineered-wastewater-bioreactor	NCBI
ORF75	IMGVR_UViG_2537561634_000003|2537576018|2538037956	70	347	103	1	1	346	1	347	3.7e-135	488.8	NA;NA;NA;NA;NA;NA	Duplodnaviria;Heunggongvirae;Uroviricota;Caudoviricetes;Caudovirales;Myoviridae;;	Bacteria;Firmicutes;Bacilli;Bacillales;Paenibacillaceae;unclassified Paenibacillaceae;	Missing	IMG/VR
ORF75	IMGVR_UViG_3300027640_000031|Ga0209347_1005889|Ga0209347_10058899	69.9	346	102	2	4	347	3	348	2.4e-134	486.1	Environmental;Terrestrial;Deep subsurface;Clay;Terrestrial(other);	Duplodnaviria;Heunggongvirae;Uroviricota;Caudoviricetes;Caudovirales;;;	unknown	Terrestrial Soil	IMG/VR
